# Supplementary material for: The development of the neurosurgery workforce in Austria over the past quarter century: is more always better?
Source: Front Med (Lausanne). 2025 Dec 3;12:1711856. doi: 10.3389/fmed.2025.1711856 (PMC12708521; doi:10.3389/fmed.2025.1711856)
Supplement: Supplementary file 1 [file Table_1.xlsx]

## Sheet: Sheet1
Year	Practicing Neurosurgeons in Austria	Austrian Population	Neurosurgeons per 100.000 in Austria	Percentage change in Neurosurgeons per 100.000 compared to previous year	All Phycians in Austria	All Physicians per 100.000 in Austria	Percentage change in all phycicians per 100.000 compared to previous year	Neurosurgeons in Burgenland	Neurosurgeons in Carinthia	Neurosurgeons in Lower Austria	Neurosurgeons in Upper Austria	Neurosurgeons in Salzburg	Neurosurgeons in Styria	Neurosurgeons in Tirol	Neurosurgeons in Vorarlberg	Neurosurgeons in Vienna	Population in Burgenland	Population in Carinthia	Population in Lower Austria	Population in Upper Austria	Population in Salzburg	Population in Styria	Population in Tirol	Population in Vorarlberg	Population in Vienna	Neurosurgeons per 100.000 in Burgenland	Neurosurgeons per 100.000 in Carinthia	Neurosurgeons per 100.000 in Lower Austria	Neurosurgeons per 100.000 in Upper Austria	Neurosurgeons per 100.000 in Salzburg	Neurosurgeons per 100.000 in Styria	Neurosurgeons per 100.000 in Tirol	Neurosurgeons per 100.000 in Vorarlberg	Neurosurgeons per 100.000 in Vienna	Systematized Neurosurgical hospital beds	Actually available neurosurgical hospital beds	Actually available neurosurgical hospital beds per 100.000	Annual neurosurgical inpatent hospital stays	Annual neurosurgical inpatient stays per 100.000	Annual cranial procedures	Annual cranial procedures per 100.000	Annual days of neurosurgical bed occupancy	Annual days of neurosurgical bed occupancy per 100.000	ALOS in neurosurgical hospital stays
2023	301	9114200	3.30254	3.42583	50631	555.518	0.825762	3	21	45	39	37	30	37	10	79	301250	568984	1718373	1522825	568346	1265198	771304	406395	1982097	0.995851	3.69079	2.61876	2.56103	6.51012	2.37117	4.79707	2.46066	3.98568	508	468	1.55482	24149	80.2292	9428	31.3223	128708	427.601	5.3
2022	287	8987998	3.19315	3.07666	49521	550.968	1.1519	4	19	44	35	34	29	41	10	71	297583	564513	1698796	1505140	562606	1252922	764102	401674	1931593	1.34416	3.36573	2.59007	2.32537	6.04331	2.31459	5.36578	2.48958	3.67572	527	483	1.68293	23516	81.9373	9069	31.5993	132057	460.129	5.6
2021	277	8941722	3.09784	3.77258	48705	544.694	1.80672	4	19	41	34	35	28	40	10	66	296010	562089	1690879	1495608	560710	1247077	760105	399237	1920949	1.35131	3.38025	2.42477	2.27332	6.24209	2.24525	5.26243	2.50478	3.4358	508	475	1.7148	22582	81.5235	9058	32.7004	130954	472.758	5.8
2020	266	8910573	2.98522	3.01227	47674	535.027	0.475285	4	18	41	33	32	27	38	9	64	294436	561293	1684287	1490279	558410	1246395	757634	397139	1911191	1.35853	3.20688	2.43426	2.21435	5.73056	2.16625	5.01561	2.26621	3.3487	509	487	1.83083	21360	80.3008	9509	35.7481	124413	467.718	5.8
2019	257	8868416	2.89792	4.03733	47224	532.496	1.49065	4	17	39	32	30	28	36	10	61	293433	560939	1677542	1482095	555221	1243052	754705	394297	1897491	1.36317	3.03063	2.32483	2.15911	5.40325	2.25252	4.77008	2.53616	3.21477	513	503	1.9572	24489	95.2879	9641	37.5136	148202	576.661	6.1
2018	246	8831556	2.78547	1.92778	46337	524.675	1.05781	4	15	35	32	28	26	35	9	62	292675	560898	1670668	1473576	552579	1240214	751140	391741	1888776	1.3667	2.67428	2.09497	2.17159	5.06715	2.09641	4.65958	2.29744	3.28255	512	485	1.97154	25989	105.646	9289	37.7602	147890	601.179	5.7
2017	240	8782253	2.73278	3.48598	45596	519.183	0.900136	4	15	37	29	29	22	35	9	60	291942	561077	1665753	1465045	549263	1237298	746153	388752	1867582	1.37014	2.67343	2.22122	1.97946	5.2798	1.77807	4.69073	2.3151	3.21271	506	482	2.00833	26611	110.879	9388	39.1167	147511	614.629	5.5
2016	230	8709717	2.64073	3.62515	44816	514.552	0.494461	4	14	32	28	29	22	32	9	60	291011	560482	1653691	1453948	545815	1232012	739139	384147	1840226	1.37452	2.49785	1.93507	1.92579	5.31316	1.7857	4.32936	2.34285	3.26047	528	500	2.17391	27357	118.943	9246	40.2	150208	653.078	5.5
2015	219	8593805	2.54835	0.948951	44002	512.02	1.11821	2	14	31	25	29	23	30	9	56	288356	557641	1636778	1437251	538575	1221570	728826	378592	1797337	0.693587	2.51058	1.89396	1.73943	5.38458	1.88282	4.11621	2.37723	3.11572	536	464	2.11872	26349	120.315	8879	40.5434	146643	669.603	5.6
2014	215	8516902	2.52439	0.277778	43126	506.358	1.2801	2	15	30	25	28	22	30	7	56	287416	555881	1625485	1425422	534270	1215246	722038	375282	1766746	0.695855	2.69842	1.8456	1.75387	5.2408	1.81033	4.15491	1.86526	3.16967	538	488	2.26977	26611	123.772	9116	42.4	150425	699.651	5.7
2013	213	8461113	2.5174	7.01939	42302	499.958	1.97543	2	15	27	27	27	24	28	9	54	286691	555473	1618592	1418498	531898	1210971	715888	372603	1741246	0.697615	2.7004	1.66812	1.90342	5.07616	1.98188	3.91123	2.41544	3.10123	527	489	2.29577	26849	126.052	9253	43.4413	150922	708.554	5.6
2012	198	8417353	2.35228	5.46763	41268	490.273	1.16248	1	11	26	26	26	23	23	5	54	285782	556027	1614455	1413866	529704	1208696	711581	370926	1717084	0.349917	1.97832	1.61045	1.83893	4.9084	1.90288	3.23224	1.34798	3.14487	527	500	2.52525	25584	129.212	9232	46.6263	149716	756.141	5.6
2011	187	8384384	2.23034	-1.85552	40634	484.639	1.03936	0	12	25	24	24	24	25	4	49	284581	556718	1609474	1410222	527886	1206611	707517	369300	1702855	0	2.15549	1.5533	1.70186	4.54644	1.98904	3.53348	1.08313	2.87752	572	545	2.91444	29841	159.578	9220	49.3048	165111	882.947	5.53
2010	190	8360823	2.2725	3.0566	40103	479.654	2.30215	0	13	25	23	24	24	28	5	48	283697	557998	1605897	1409253	526730	1205045	704662	368366	1689995	0	2.32976	1.55676	1.63207	4.55641	1.99163	3.97354	1.35735	2.84025	573	551	2.9	29459	155.047	9180	48.3158	167500	881.579	5.69
2009	184	8344284	2.2051	5.40753	39123	468.86	1.78623	0	14	24	23	24	23	24	7	45	282777	559462	1602958	1408619	526699	1204795	702502	367056	1680135	0	2.5024	1.49723	1.6328	4.55668	1.90904	3.41636	1.90707	2.67836	597	569	3.09239	28765	156.332	9281	50.4402	172621	938.158	6
2008	174	8317487	2.09198	5.13667	38313	460.632	1.47308	0	14	22	22	24	22	22	4	44	280977	559715	1595503	1405762	525944	1203701	699588	365578	1671221	0	2.50127	1.37888	1.56499	4.56322	1.8277	3.14471	1.09416	2.63281	592	571	3.28161	28442	163.46	9498	54.5862	173312	996.046	6.1
2007	165	8292415	1.98977	4.07176	37643	453.945	1.96165	0	14	18	20	23	21	22	5	42	280062	559393	1588567	1403663	526048	1202483	697253	364269	1661246	0	2.50271	1.1331	1.42484	4.37222	1.74639	3.15524	1.37261	2.52822	593	573	3.47273	27847	168.77	9431	57.1576	174675	1058.64	6.3
2006	158	8263938	1.91192	4.6616	36792	445.211	2.92632	0	13	19	16	22	20	19	5	44	279127	559277	1580501	1400287	524920	1200854	694253	362630	1652449	0	2.32443	1.20215	1.14262	4.19111	1.66548	2.73675	1.37882	2.66271	542	526	3.32911	24322	153.937	9640	61.0127	158667	1004.22	6.5
2005	150	8211237	1.82676	2.71227	35518	432.554	2.71247	0	13	14	16	20	20	20	5	42	278032	558926	1568949	1394726	522369	1196780	688954	360054	1632569	0	2.32589	0.892317	1.14718	3.82871	1.67115	2.90295	1.38868	2.57263	496	504	3.36	23183	154.553	9878	65.8533	151565	1010.43	6.54
2004	145	8152816	1.77853	6.06182	34334	421.131	2.22989	0	13	14	15	19	18	19	6	41	276792	558026	1557291	1387488	519691	1192168	683639	357068	1610410	0	2.32964	0.898997	1.08109	3.65602	1.50985	2.77924	1.68035	2.54594	496	506	3.48966	22854	157.614	10243	70.6414	154530	1065.72	6.76
2003	136	8110313	1.67688	5.76743	33410	411.945	2.09749	0	12	13	14	17	17	17	6	40	276542	558623	1549269	1382532	517084	1189315	679457	354605	1592846	0	2.14814	0.839105	1.01263	3.28767	1.42939	2.502	1.69202	2.51123	471	488	3.58824	22421	164.86	10040	73.8235	153762	1130.6	6.86
2002	128	8073477	1.58544	3.50777	32575	403.482	1.69986	0	9	11	13	14	18	16	6	41	276673	559933	1544667	1377802	517050	1188117	675701	352574	1571123	0	1.60734	0.712128	0.943532	2.70767	1.515	2.36791	1.70177	2.6096	478	485	3.78906	22179	173.273	9837	76.8516	152834	1194.02	6.89
2001	123	8030243	1.53171	13.6246	31859	396.738	2.96091	0	9	8	12	14	18	17	5	40	275956	559571	1539416	1373134	514851	1182441	671492	350129	1553956	0	1.60837	0.519678	0.873913	2.71923	1.52227	2.53168	1.42805	2.57408	461	454	3.69106	20979	170.561	9297	75.5854	144874	1177.84	6.91
2000	108	8011607	1.34804	2.60386	30871	385.328	1.79823	0	9	5	12	13	14	14	5	36	276226	560696	1535083	1370035	512854	1182930	667459	348366	1548537	0	1.60515	0.325715	0.87589	2.53483	1.1835	2.09751	1.43527	2.32477	461	453	4.19444	20704	191.704	9421	87.2315	146742	1358.72	7.09
1999	105	7991879	1.31383	0.809323	30251	378.522	0.4202	0	9	4	12	15	14	12	4	35	276732	560938	1530745	1366578	511233	1183374	664067	346542	1542252	0	1.60446	0.261311	0.878106	2.93408	1.18306	1.80705	1.15426	2.26941	455	454	4.32381	20278	193.124	9418	89.6952	145833	1388.89	7.19
1998	104	7979830	1.30329	7.14328	30079	376.938	3.29013	0	8	6	11	11	15	12	3	38	277210	561012	1526848	1364332	510973	1184039	660864	344963	1540875	0	1.42599	0.392966	0.806255	2.15276	1.26685	1.8158	0.869658	2.46613	455	455	4.375	19210	184.712	8714	83.7885	144448	1388.92	7.52
1997	97	7974381	1.2164	-	29101	364.931	-	0	8	5	8	9	15	13	3	36	277566	561549	1524239	1363368	510023	1184587	657694	343749	1542191	0	1.42463	0.328033	0.586782	1.76463	1.26626	1.9766	0.87273	2.33434	461	447	4.60825	18772	193.526	9415	97.0619	143000	1474.23	7.55
